# Supplementary material for: Bacillus from the Brazilian Caatinga biome enhances maize productivity and agronomic performance under rainfed conditions across multi-location field trials
Source: Front Plant Sci. 2026 Jul 15;17:1867580. doi: 10.3389/fpls.2026.1867580 (PMC13416453; doi:10.3389/fpls.2026.1867580)
Supplement: Supplementary file 1 [file Table1.xlsx]

## Sheet: Sheet1
Table S1. Identification of genes present in Bacillus strains 6E9, 5D5, 1H10, 2E7, and 1A11 associated with different metabolic pathways.
Genes related to drought stress
Gene ID					Subsystem	Annotation	KO	Gene
6E9	5D5	1H10	2E7	1A11
-	-	-	-	-	Osmoregulation	Aquaporin Z	K06188	aqpZ
GFFKB6E9_01134	GFFKB5D5_01799	GFFK1H10_02093	GFFKB2E7_02052	GFFK1A11_02457		Glycerol uptake facilitator protein	K02440	glpF
-	-	-	-	-		Propanediol diffusion facilitator		pduF
-	-	-	-	-		Outer membrane protein A precursor		ompA
-	-	-	-	-		Osmotically inducible protein OsmY		osmY
-	-	-	-	-	Osmoprotectant ABC transporter YehZYXW	Osmoprotectant ABC transporter ATP-binding subunit YehX		yehX
-	-	-	-	-		Osmoprotectant ABC transporter binding protein YehZ		yehZ
-	-	-	-	-		Osmoprotectant ABC transporter inner membrane protein YehW		yehW
-	-	-	-	-		Osmoprotectant ABC transporter permease protein YehY		yehY
-	-	-	-	-	Synthesis of osmoregulated periplasmic glucans	Glucans biosynthesis glucosyltransferase H (EC 2.4.1.-)		mdoH
-	-	-	-	-		Glucans biosynthesis protein G precursor		mdoG
-	-	-	-	-		Glucans biosynthesis protein C (EC 2.1.-.-)		mdoC
-	-	-	-	-		Phosphoglycerol transferase I (EC 2.7.8.20)		mdoB
-	-	-	-	-		Glucans biosynthesis protein D precursor		mdoD
-	-	-	-	-		Beta-(1-->2)glucan export ATP-binding/permease protein NdvA (EC 3.6.3.42)		ndvA
-	-	-	-	-		Cyclic beta-1,2-glucan synthase (EC 2.4.1.-)		ndvB
-	-	-	-	-		Cyclic beta-1,2-glucan modification transmembrane protein		cgmB
-	-	-	-	-		OpgC protein		opgC
-	-	-	-	-	Choline and Betaine Uptake and Betaine Biosynthesis	Choline dehydrogenase (EC 1.1.99.1)		betA
-	-	-	-	-		Betaine aldehyde dehydrogenase (EC 1.2.1.8)	K00130	betB, gbsA
-	-	-	-	-		High-affinity choline uptake protein BetT		betT
-	-	-	-	-		Choline-sulfatase (EC 3.1.6.6)		betC
GFFKB6E9_01097	GFFKB5D5_01762	GFFK1H10_01283	GFFKB2E7_01244	GFFK1A11_03255		HTH-type transcriptional regulator BetI	K02167	betI
GFFKB6E9_03270	GFFKB5D5_01909	GFFK1H10_00113	GFFKB2E7_00113	GFFK1A11_01119		Glycine betaine transporter OpuD	K05020	opuD, betL
GFFKB6E9_02601	GFFKB5D5_02838	GFFK1H10_03777	GFFKB2E7_03469	GFFK1A11_03622		Glycine betaine ABC transport system, ATP-binding protein OpuAA (EC 3.6.3.32)		opuAA
GFFKB6E9_02600	GFFKB5D5_02837	GFFK1H10_03776	GFFKB2E7_03468	GFFK1A11_03621		Glycine betaine ABC transport system, permease protein OpuAB		opuAB
GFFKB6E9_02599	GFFKB5D5_02836	GFFK1H10_03775	GFFKB2E7_03467	GFFK1A11_03620		Glycine betaine ABC transport system, glycine betaine-binding protein OpuAC		opuAC
-	-	-	-	-		Glycine betaine ABC transport system, permease/glycine betaine-binding protein OpuABC		opuABC
-	-	-	-	-		Glycine betaine/L-proline ABC transporter, glycine betaine/L-proline- binding/permease protein	K05845	opuC
-	-	-	-	-		L-proline glycine betaine binding ABC transporter protein ProX (TC 3.A.1.12.1)	K02002	proX
-	-	-	-	-		L-proline glycine betaine ABC transport system permease protein ProV (TC 3.A.1.12.1)	K02000	proV
-	-	-	-	-		L-proline glycine betaine ABC transport system permease protein ProW (TC 3.A.1.12.1)	K02001	proW
-	-	-	-	-		Glycine betaine ABC transport system permease protein		proZ
-	-	-	-	-		Choline oxidase (E.C. 1.1.3.17)		codA
GFFKB6E9_01865	GFFKB5D5_00713	-	-	-		Choline ABC transport system, ATP-binding protein OpuBA		opuBA
-	-	GFFK1H10_02922	GFFKB2E7_02404	GFFK1A11_02002		Choline ABC transport system, permease protein OpuBB		opuBB
GFFKB6E9_01863	GFFKB5D5_00715	GFFK1H10_02923	GFFKB2E7_02403	GFFK1A11_02003		Choline ABC transport system, choline-binding protein OpuBC		opuBC
-	-	GFFK1H10_02924	GFFKB2E7_02402	GFFK1A11_02004		Choline ABC transport system, permease protein OpuBD	K05846	opuBD
GFFKB6E9_03609	GFFKB5D5_01017	GFFK1H10_03198	GFFKB2E7_02128	GFFK1A11_02381		Alcohol dehydrogenase GbsB (type III ), essential for the utilization of choline (EC 1.1.1.1)	K11440	gbsB
GFFKB6E9_01868	GFFKB5D5_00710	GFFK1H10_02913	GFFKB2E7_02408	GFFK1A11_01998		Osmotically activated L-carnitine/choline ABC transporter, substrate-binding protein OpuCC		opuCC
-	-	GFFK1H10_02914	GFFKB2E7_02407	GFFK1A11_01999		Osmotically activated L-carnitine/choline ABC transporter, permease protein OpuCD		opuCD
-	-	GFFK1H10_02912	GFFKB2E7_02409	GFFK1A11_01997		Osmotically activated L-carnitine/choline ABC transporter, permease protein OpuCB		opuCB
GFFKB6E9_01870	GFFKB5D5_00708	GFFK1H10_02911	GFFKB2E7_02410	GFFK1A11_01996		Osmotically activated L-carnitine/choline ABC transporter, ATP-binding protein OpuCA		opuCA
-	-	-	-	-		Sarcosine oxidase alpha subunit (EC 1.5.3.1)		soxA
-	-	-	-	-		Sarcosine oxidase beta subunit (EC 1.5.3.1)		soxB
-	-	-	-	-		Sarcosine oxidase delta subunit (EC 1.5.3.1)		soxD
-	-	-	-	-		Sarcosine oxidase gamma subunit (EC 1.5.3.1)		soxG
GFFKB6E9_01573	GFFKB5D5_02266	GFFK1H10_00614	GFFKB2E7_00570	GFFK1A11_00652		Choline binding protein D		cdD
-	-	-	-	-		Choline binding protein A		chA
-	-	-	-	-		GbcA Glycine betaine demethylase subunit A	K00479	gbcA
-	-	-	-	-		GbcB Glycine betaine demethylase subunit B		gbcB
GFFKB6E9_02813	GFFKB5D5_03292	GFFK1H10_03382	GFFKB2E7_03695	GFFK1A11_03851		HTH-type transcriptional regulator TreR	K03486	treR
GFFKB6E9_02814	GFFKB5D5_03291	GFFK1H10_03381	GFFKB2E7_03696	GFFK1A11_03852		Trehalose-6-phosphate hydrolase	K01226	treA
GFFKB6E9_02815	GFFKB5D5_03290	GFFK1H10_03380	GFFKB2E7_03697	GFFK1A11_03853		PTS system trehalose-specific EIIBC component	K02819	treP
Genes related to the response to drought stress.
Gene ID					Subsystem	Annotation	KO	Gene
6E9	5D5	1H10	2E7	1A11
GFFKB6E9_02423	GFFKB5D5_02656	GFFK1H10_03595	GFFKB2E7_03288	GFFK1A11_03440		RNA polymerase sigma-B factor sigB	K03090	sigB
GFFKB6E9_02424	GFFKB5D5_02657	GFFK1H10_03596	GFFKB2E7_03289	GFFK1A11_03441		serine/threonine-protein kinase RsbW [EC:2.7.11.1]	K04757	rsbW
-	-	-	-	-		phosphoserine phosphatase RsbU/P [EC:3.1.3.3]	K07315	rsbU_P
-	-	-	-	-		mRNA interferase MazF [EC:3.1.-.-]	K07171	mazF, ndoA, chpA
-	-	-	-	-		rsbT co-antagonist protein RsbR	K17763	rsbR
GFFKB6E9_02428	GFFKB5D5_02661	GFFK1H10_03600	GFFKB2E7_03293	GFFK1A11_03445		rsbT antagonist protein RsbS	K17762	rsbS
GFFKB6E9_02427	GFFKB5D5_02660	GFFK1H10_03599	GFFKB2E7_03292	GFFK1A11_03444		serine/threonine-protein kinase RsbT [EC:2.7.11.1]	K17752	rsbT
GFFKB6E9_02425	GFFKB5D5_02658	GFFK1H10_03597	GFFKB2E7_03290	GFFK1A11_03442		anti-sigma B factor antagonist	K04749	rsbV
GFFKB6E9_02422	GFFKB5D5_02655	GFFK1H10_03594	GFFKB2E7_03287	GFFK1A11_03439		phosphoserine phosphatase RsbX [EC:3.1.3.3]	K05518	rsbX
-	-	-	-	-		RNA polymerase primary sigma factor	K03086	rpoD
GFFKB6E9_02182	GFFKB5D5_00391	GFFK1H10_02568	GFFKB2E7_02757	GFFK1A11_01650		RNA polymerase sigma-70 factor, ECF subfamily	K03088	rpoE
-	-	-	-	-		hemoglobin	K06886	glbN
GFFKB6E9_00343	GFFKB5D5_03498	GFFK1H10_01255	GFFKB2E7_01216	GFFK1A11_03283		host factor-I protein	K03666	hfq
-	-	-	-	-		multiple antibiotic resistance protein	K05595	marC
GFFKB6E9_00334	GFFKB5D5_03489	GFFK1H10_01246	GFFKB2E7_01207	GFFK1A11_03292		GTPase	K03665	hflX
GFFKB6E9_03404	GFFKB5D5_02047	GFFK1H10_00250	GFFKB2E7_00250	GFFK1A11_00982		carbon starvation protein	K06200	cstA
GFFKB6E9_02005	GFFKB5D5_00567	GFFK1H10_02759	GFFKB2E7_02568	GFFK1A11_01840		carbon storage regulator	K03563	csrA
-	-	-	-	-		alpha-amylase [EC:3.2.1.1]	K01176	AMY, amyA, malS
-	-	-	-	-		beta-amylase [EC:3.2.1.2]	K01177	E3.2.1.2
-	-	-	-	-		regulator of sigma E protease [EC:3.4.24.-]	K11749	rseP
-	-	-	-	-		serine protease Do [EC:3.4.21.107]	K04771	degP, htrA
-	-	-	-	-		regulator of sigma E protease [EC:3.4.24.-]	K11749	rseP
-	-	-	-	-		cyclomaltodextrinase/maltogenic alphaamylase/neopullulanase [EC:3.2.1.54, 3.2.1.133, 3.2.1.135]	K01208	cd, ma, nplT
-	-	-	-	-		chitinase	K01183	E3.2.1.14
Genes related to the production of phytohormones-like
Gene ID					Subsystem	Annotation	KO	Gene
6E9	5D5	1H10	2E7	1A11
GFFKB6E9_01289	GFFKB5D5_02549	GFFK1H10_00889	GFFKB2E7_00844	GFFK1A11_00374		tryptophan synthase alpha chain [EC:4.2.1.20]	K01695	trpA
GFFKB6E9_01290	GFFKB5D5_02548	GFFK1H10_00888	GFFKB2E7_00843	GFFK1A11_00375		tryptophan synthase beta chain [EC:4.2.1.20]	K01696	trpB
GFFKB6E9_01292	GFFKB5D5_02546	GFFK1H10_00886	GFFKB2E7_00841	GFFK1A11_00377		indole-3-glycerol phosphate synthase [EC:4.1.1.48]	K01609	trpC
GFFKB6E9_01293	GFFKB5D5_02545	GFFK1H10_00885	GFFKB2E7_00840	GFFK1A11_00378		anthranilate phosphoribosyltransfe-rase [EC:2.4.2.18]	K00766	trpD
GFFKB6E9_01294	GFFKB5D5_02544	GFFK1H10_00884	GFFKB2E7_00839	GFFK1A11_00379		anthranilate synthase component I [EC:4.1.3.27]	K01657	trpE
GFFKB6E9_01291	GFFKB5D5_02547	GFFK1H10_00887	GFFKB2E7_00842	GFFK1A11_00376		phosphoribosylanthranilate isomerase [EC:5.3.1.24]	K01817	trpF
-	-	-	-	-		anthranilate synthase component II [EC:4.1.3.27]	K01658	trpG
-	-	-	-	-		aldehyde dehydrogenase (NAD+) [EC:1.2.1.3]	K00128	ALDH
GFFKB6E9_02706	GFFKB5D5_02943	GFFK1H10_03908	GFFKB2E7_03594	GFFK1A11_03749		amidase [EC:3.5.1.4]	K01426	amiE
-	-	-	-	-		IAA acetyltransferase [EC:2.3.1.-]	K03829	yedL
-	-	-	-	-		Aromatic-L-amino-acid/L-tryptophan decarboxylase [EC:4.1.1.28]	K01593	DDC, TDC
-	-	-	-	-		L-amino-acid oxidase YobN [EC:1.4.3.2]	K03334	IL4I1
-	-	-	-	-		monoamine oxidase [EC:1.4.3.4]	K00274	MAO, aofH
-	-	-	-	-		indolepyruvate decarboxylase [EC:4.1.1.74]	K04103	ipdC
-	-	-	-	-		1-aminocyclopropane-1-carboxylate deaminase [EC:3.5.99.7]	K01505	acdS
Genes related to phosphorus metabolism
Gene ID					Subsystem	Annotation	KO	Gene
6E9	5D5	1H10	2E7	1A11
-	-	-	-	-		phosphate ABC transporter, periplasmic phosphate-binding protein PstS [TC 3.A.1.7.1]	K02040	pstS
-	-	-	-	-		phosphate transport system permease protein PstC [TC 3.A.1.7.1]	K02037	pstC
GFFKB6E9_01541	GFFKB5D5_02298	GFFK1H10_00646	GFFKB2E7_00602	GFFK1A11_00620		phosphate transport system permease protein PstA [TC 3.A.1.7.1]	K02038	pstA
-	-	-	-	-		phosphate transport ATP-binding protein PstB [TC 3.A.1.7.1] [EC:7.3.2.1]	K02036	pstB
-	-	-	-	-		Alkylphosphonate utilization operon protein PhnA [EC:3.11.1.2]	K06193	phnA
-	-	-	-	-		PhnB protein 3-demethylubiquinone-9 3-methyltransferase	K04750	phnB
-	-	-	-	-		phosphonate transport system ATP-binding protein [EC:7.3.2.2]	K02041	phnC
-	-	-	-	-		phosphonate transport system substrate-binding protein	K02044	phnD
-	-	-	-	-		phosphonate transport system permease protein	K02042	phnE
-	-	-	-	-		HTH-type transcriptional repressor YvoA	K03710	phnF
-	-	-	-	-		(aminoalkyl)phosphonate N-acetyltransferase [EC:2.3.1.280]	K09994	phnO
-	-	-	-	-		GntR family transcriptional regulator	K07979	phnR
-	-	-	-	-		2-aminoethylphosphonate-pyruvate transaminase [EC:2.6.1.37]	K03430	phnW
-	-	-	-	-		phosphonoacetaldehyde hydrolase [EC:3.11.1.1]	K05306	phnX
GFFKB6E9_03367	GFFKB5D5_02010	GFFK1H10_00211	GFFKB2E7_00211	GFFK1A11_01021		phosphate regulon sensor histidine kinase PhoR [EC:2.7.13.3]	K07636	phoR
-	-	-	-	-		alkaline phosphatase [EC:3.1.3.1]	K01077	phoA, phoB
-	-	-	-	-		alkaline phosphatase synthesis response regulator PhoP	K07658	phoB1, phoP
GFFKB6E9_02633	GFFKB5D5_02867	GFFK1H10_03813	GFFKB2E7_03505	GFFK1A11_03658		alkaline phosphatase D [EC:3.1.3.1]	K01113	phoD
-	-	-	-	-		putative phosphoglycerate mutase	K15640	phoE
-	-	-	-	-		PhoH-like ATPase	K07175	phoH
-	-	-	-	-		phosphate starvation-inducible protein PhoH and related proteins	K06217	phoH
-	-	-	-	-		phosphate transport system regulatory protein PhoU	K02039	phoU
-	-	-	-	-		inorganic phosphate transporter, PiT family	K03306	pitA
GFFKB6E9_02961	GFFKB5D5_00056	GFFK1H10_02221	GFFKB2E7_03119	GFFK1A11_01290		manganese-dependent inorganic pyrophosphatase [EC:3.6.1.1]	K15986	ppaC
-	-	-	-	-		phosphinothricin acetyltransferase [EC:2.3.1.183]	K03823	pat
-	-	-	-	-		phosphoenolpyruvate phosphomutase [EC:5.4.2.9]	K01841	pepM
-	-	-	-	-		phosphonopyruvate decarboxylase [EC:4.1.1.82]	K09459	ppd
-	-	-	-	-		pyrophosphatase PpaX [EC:3.6.1.1]	K06019	ppaX
-	-	-	-	-		polyphosphate kinase [EC 2.7.4.1]	K00937	ppk
-	-	-	-	-		polyphosphate kinase [EC 2.7.4.1]	K22468	ppk2
-	-	-	-	-		Sodium-dependent phosphate transporter	K03324	yjbB
Genes related to the production of organic acids
Gene ID					Subsystem	Annotation	KO	Gene
6E9	5D5	1H10	2E7	1A11
-	-	-	-	-		6-phosphogluconate dehydrogenase [EC:1.1.1.44, 1.1.1.343]	K00033	PGD, gnd, gntZ
-	-	GFFK1H10_00937	GFFKB2E7_00892	GFFK1A11_00326		2-dehydro-3-deoxy-D-gluconate 5-dehydrogenase [EC:1.1.1.127]	K00065	kduD
-	-	-	-	-		gluconate:H+ symporter, GntP family	K03299	TC.GNTP
-	-	-	-	-		GntR family transcriptional regulator, gluconate operon transcriptional repressor	K11476	gntR
-	-	-	-	-		L-lactate dehydrogenase [EC:1.1.1.27]	K00016	LDH, ldh
-	-	GFFK1H10_03769	GFFKB2E7_03461	GFFK1A11_03614		lactate permease	K03303	lctP
-	-	GFFK1H10_02053	GFFKB2E7_02013	GFFK1A11_02496		Na+:H+ antiporter, NhaC family	K03315	nhaC
-	-	-	-	-		L-lactate dehydrogenase operon regulator	K14348	lldR
-	-	-	-	-		L-lactate dehydrogenase complex protein LldG	K00782	lldG
-	-	-	-	-		L-lactate dehydrogenase complex protein LldF	K18929	lldF
-	-	-	-	-		L-lactate dehydrogenase complex protein LldE	K18928	lldE
-	-	-	-	-		PqqA peptide cyclase [EC:1.21.98.4]	K06139	pqqE
GFFKB6E9_01945	GFFKB5D5_00629	GFFK1H10_02826	GFFKB2E7_02496	GFFK1A11_01911		glyoxylate/hydroxypyruvate/2-ketogluconate reductase [EC:1.1.1.79, 1.1.1.81, 1.1.1.215]	K00090	ghrB
-	-	GFFK1H10_01104	GFFKB2E7_01064	GFFK1A11_00142		oxalate decarboxylase [EC:4.1.1.2]	K01569	oxdD
-	-	-	-	-		methylisocitrate lyase (EC 4.1.3.30)	K03417	prpB
-	-	-	-	-		2-methylcitrate dehydratase (EC 4.2.1.79)	K01720	prpD
-	-	-	-	-		aconitate hydratase (EC 4.2.1.3)	K01681	ACO, acnA
-	-	-	-	-		citrate synthase [EC:2.3.3.1]	K01647	CS, gltA
Genes related to nitrogen metabolism
Gene ID					Subsystem	Annotation	KO	Gene
6E9	5D5	1H10	2E7	1A11
-	-	-	-	-		MFS transporter, NNP family, nitrate/nitrite transporter	K02575	NRT, narK, nrtP, nasA
GFFKB6E9_02568	GFFKB5D5_02806	GFFK1H10_03741	GFFKB2E7_03433	GFFK1A11_03586		assimilatory nitrate reductase catalytic subunit [EC:1.7.99.-]	K00372	nasA
-	-	-	-	-		nitronate monooxygenase [EC:1.13.12.16]	K00459	ncd2, npd
-	-	-	-	-		glutamate dehydrogenase [EC:1.4.1.2]	K00260	gudB, rocG
GFFKB6E9_00155	GFFKB5D5_03173	GFFK1H10_01134	GFFKB2E7_01092	GFFK1A11_00114		glutamate synthase (NADPH) large chain [EC:1.4.1.13]	K00265	gltB
-	-	-	-	-		glutamate synthase (NADPH) small chain [EC:1.4.1.13]	K00266	gltD
-	-	-	-	-		carbonic anhydrase [EC:4.2.1.1]	K01673	cynT, can
-	-	-	-	-		ferredoxin-nitrite reductase [EC:1.7.7.1]	K00366	nirA
-	-	-	-	-		nitrite reductase (NADH) large subunit [EC:1.7.1.15]	K00362	nirB
-	-	-	-	-		nitrite reductase (NADH) small subunit [EC:1.7.1.15]	K00363	nirD
-	-	-	-	-		glutamate dehydrogenase (NADP+) [EC:1.4.1.4]	K00262	gdhA
-	-	-	-	-		glutamine synthetase [EC:6.3.1.2]	K01915	glnA, GLUL
-	-	-	-	-		nitrogen fixation protein NifU and related proteins	K04488	iscU, nifU
-	-	-	-	-		flavodoxin I	K03839	fldA, nifF, isiB
-	-	-	-	-		ammonium transporter, Amt family	K03320	amt, AMT, MEP
-	-	-	-	-		nitrate reductase / nitrite oxidoreductase, alpha subunit [EC:1.7.5.1 1.7.99.-]	K00370	narG, narZ, nxrA
-	-	-	-	-		nitrate reductase / nitrite oxidoreductase, beta subunit [EC:1.7.5.1 1.7.99.-]	K00371	narH, narY, nxrB
-	-	-	-	-		nitrate reductase gamma subunit [EC:1.7.5.1 1.7.99.-]	K00374	narI, narV
-	-	-	-	-		nitrate reductase molybdenum cofactor assembly chaperone NarJ/NarW	K00373	narJ, narW
-	-	-	-	-		two-component system, NarL family, nitrate/nitrite sensor [EC:2.7.13.3] histidine kinase NarQ	K07674	narQ
GFFKB6E9_01124	GFFKB5D5_01789	GFFK1H10_02083	GFFKB2E7_02042	GFFK1A11_02467		Rrf2 family transcriptional regulator, nitric oxide-sensitive transcriptional repressor	K13771	nsrR
-	-	-	-	-		hydroxylamine reductase [EC:1.7.99.1]	K05601	hcp
-	-	-	-	-		cyanate lyase [EC:4.2.1.104]	K01725	cynS
-	-	-	-	-		carbamate kinase [EC:2.7.2.2]	K00926	arcC
-	-	-	-	-		formamidase [E3.5.1.49]	K01455	amiF
-	-	-	-	-		Nitric oxide reductase activation protein NorD	K02448	norD
-	-	-	-	-		Nitric oxide reductase activation protein NorQ	K04748	norQ
GFFKB6E9_02829	GFFKB5D5_03276	GFFK1H10_03368	GFFKB2E7_03709	GFFK1A11_03865		nitric-oxide synthase, bacterial [EC:1.14.14.47]	K00491	nos
Genes related to iron metabolism and uptake
Gene ID					Subsystem	Annotation	KO	Gene
6E9	5D5	1H10	2E7	1A11
-	-	-	-	-		iron complex transport system ATP-binding protein [EC:7.2.2.-]	K02013	ABC.FEV.A
-	-	-	-	-		iron complex transport system permease protein	K02015	ABC.FEV.P
-	-	-	-	-		iron complex transport system substrate-binding protein	K02016	ABC.FEV.S
-	-	-	-	-		Fe-S cluster assembly protein SufB	K09014	sufB
-	-	-	-	-		menaquinone-specific isochorismate synthase [EC:5.4.4.2]	K02552	menF
-	-	-	-	-		Fe-S cluster assembly protein SufD	K09015	sufD
-	-	-	-	-		ferric hydroxamate transport system permease	K23228	fhuB
-	-	-	-	-		ferric hydroxamate transport system ATP-binding protein [EC:7.2.2.16]	K10829	fhuC
GFFKB6E9_01801	GFFKB5D5_00776	GFFK1H10_02964	GFFKB2E7_02363	GFFK1A11_02044		ferric hydroxamate transport system substrate-binding protein	K23227	fhuD
-	-	-	-	-		isochorismate synthase [EC:5.4.4.2]	K02361	entC, dhbC
-	-	-	-	-		bifunctional isochorismate lyase / aryl carrier protein [EC:3.3.2.1 6.3.2.14]	K01252	entB, dhbB, vibB, mxcF
-	-	-	-	-		2,3-dihydro-2,3-dihydroxybenzoate dehydrogenase [EC:1.3.1.28]	K00216	entA, dhbA
-	-	-	-	-		2,3-dihydroxybenzoate-AMP ligase [EC:6.3.2.14, 2.7.7.58]	K02363	entE, dhbE, vibE, mxcE
-	-	-	-	-		iron (III) transport system substrate-binding protein	K02012	afuA, fbpA
-	-	-	-	-		iron (III) transport system permease protein	K02011	afuB, fbpB
-	-	-	-	-		iron (III) transport system ATP-binding protein [EC:7.2.2.7]	K02010	afuC, fbpC
GFFKB6E9_03512	GFFKB5D5_00917	GFFK1H10_03104	GFFKB2E7_02224	GFFK1A11_02183		nonribosomal peptide synthetase DhbF	K04780	dhbF
-	-	-	-	-		enterochelin esterase and related enzymes	K07214	fes
-	-	-	-	-		rhizobactin siderophore biosynthesis protein rhbF		rhbF
-	-	-	-	-		rhizobactin siderophore biosynthesis protein rhbC		rhbC
-	-	-	-	-		rhizobactin siderophore biosynthesis protein RhbE	K03897	rhbE
-	-	-	-	-		rhizobactin siderophore biosynthesis protein rhbD		rhbD
GFFKB6E9_03507	GFFKB5D5_00912	GFFK1H10_03099	GFFKB2E7_02229	GFFK1A11_02178		Ferri-bacillibactin esterase BesA	K07017	besA
GFFKB6E9_00393	GFFKB5D5_01062	-	-	-		bacillibactin exporter	K08161	ymfD
-	-	-	-	-		high-affinity iron transporter	K07243	FTR, FTH1, efeU
-	-	-	-	-		diaminobutyrate-2-oxoglutarate transaminase [EC:2.6.1.76]	K00836	ectB, dat
-	-	-	-	-		L-2,4-diaminobutyrate decarboxylase [EC:4.1.1.86]	K13745	ddc
-	-	-	-	-		ferric citrate transport system substrate-binding protein	K23181	fecB
-	-	-	-	-		two-component response regulator colocalized with HrtAB transporter	K02483	ompR, hprR
-	-	-	-	-		Long-chain-fatty-acid--CoA ligase associated with anthrachelin biosynthesis [EC:6.2.1.-]	K00666	[EC:6.2.1.-]
Genes related to the production of exopolysaccharides
Gene ID					Subsystem	Annotation	KO	Gene
6E9	5D5	1H10	2E7	1A11
-	-	-	-	-		UDP-N-acetylglucosamine 2-epimerase (non-hydrolysing) [EC:5.1.3.14]	K01791	wecB
-	-	-	-	-		UDP-N-acetyl-D-mannosaminuronic acid dehydrogenase [EC:1.1.1.336]	K02472	wecC
GFFKB6E9_03626	GFFKB5D5_03597	GFFK1H10_03983	GFFKB2E7_04042	GFFK1A11_04294		serine O-acetyltransferase [EC:2.3.1.30]	K00640	cysE
-	-	-	-	-		N-acetylglucosaminyldiphosphoundecaprenol N-acetyl-beta-Dmannosaminyltransferase [EC:2.4.1.187]	K05946	tagA, tarA
-	-	-	-	-		polysaccharide biosynthesis protein EpsC	K19421	epsC
GFFKB6E9_01916	GFFKB5D5_00655	GFFK1H10_02859	GFFKB2E7_02461	GFFK1A11_01946		glycosyltransferase EpsD	K19422	epsD
-	-	GFFK1H10_02861	-	-		glycosyltransferase EpsF	K19424	epsF
GFFKB6E9_01913	GFFKB5D5_00658	GFFK1H10_02862	GFFKB2E7_02458	GFFK1A11_01949		transmembrane protein EpsG	K19419	epsG
GFFKB6E9_01912	GFFKB5D5_00659	GFFK1H10_02863	GFFKB2E7_02457	-		glycosyltransferase EpsH	K19425	epsH
GFFKB6E9_01908	GFFKB5D5_00663	GFFK1H10_02867	GFFKB2E7_02453	GFFK1A11_01954		sugar transferase EpsL	K19428	epsL
GFFKB6E9_01907	GFFKB5D5_00664	GFFK1H10_02868	GFFKB2E7_02452	GFFK1A11_01955		acetyltransferase EpsM	K19429	epsM
GFFKB6E9_01906	GFFKB5D5_00665	GFFK1H10_02869	GFFKB2E7_02451	GFFK1A11_01956		pyridoxal phosphate-dependent aminotransferase EpsN	K19430	epsN
-	-	-	-	-		protein-tyrosine phosphatase [EC:3.1.3.48]	K01104	epsP
GFFKB6E9_00343	GFFKB5D5_03498	GFFK1H10_01255	GFFKB2E7_01216	GFFK1A11_03283		host factor-I protein	K03666	hfq
-	-	-	-	-		PTS system, sugar-specific IIA component [EC:2.7.1.-]	K02777	PTS-Glc-EIIA, crr
GFFKB6E9_01903	GFFKB5D5_00668	GFFK1H10_02872	GFFKB2E7_02448	GFFK1A11_01959		RNA polymerase sigma-54 factor	K03092	rpoN
GFFKB6E9_03220	GFFKB5D5_03760	GFFK1H10_00053	GFFKB2E7_00053	GFFK1A11_01179		S-ribosylhomocysteine lyase [EC:4.4.1.21]	K07173	luxS
-	-	-	-	-		CRP/FNR family transcriptional regulator, cyclic AMP receptor protein	K10914	crp
-	-	-	-	-		lsr operon transcriptional repressor	K11531	lsrR
-	-	GFFK1H10_00024	GFFKB2E7_00024	GFFK1A11_01208		glucose-1-phosphate adenylyltransferase [EC:2.7.7.27]	K00975	glgC
-	-	-	-	-		glycogen [EC:2.4.1.1]	K00688	PYG, glgP
-	-	GFFK1H10_00026	GFFKB2E7_00026	GFFK1A11_01206		starch synthase [EC:2.4.1.21]	K00703	glgA
Genes related to the production of volatile organic compounds and volatile inorganic compounds
Gene ID					Subsystem	Annotation	KO	Gene
6E9	5D5	1H10	2E7	1A11
-	-	-	-	-		acetolactate synthase I/III small subunit [EC:2.2.1.6]	K01653	ilvH, ilvN
-	-	-	-	-		acetolactate synthase I/II/III large subunit [EC:2.2.1.6]	K01652	ilvB, ilvG, ilvI
-	-	-	-	-		acetolactate decarboxylase [EC:4.1.1.5]	K01575	alsD, budA, aldC
-	-	-	-	-		(R,R)-butanediol dehydrogenase / meso-butanediol dehydrogenase / diacetyl reductase [EC:1.1.1.4, 1.1.1.-, 1.1.1.303]	K00004	BDH, butB
GFFKB6E9_02778	GFFKB5D5_03322	GFFK1H10_03407	GFFKB2E7_03670	GFFK1A11_03826		acetoin:2,6-dichlorophenolindophenol oxidoreductase subunit alpha [EC:1.1.1.-]	K21416	acoA
GFFKB6E9_02777	GFFKB5D5_03323	GFFK1H10_03408	GFFKB2E7_03669	GFFK1A11_03825		acetoin:2,6-dichlorophenolindophenol oxidoreductase subunit beta [EC:1.1.1.-]	K21417	acoB
GFFKB6E9_03305	GFFKB5D5_01944	GFFK1H10_00149	GFFKB2E7_00149	GFFK1A11_01083		acetoin utilization protein AcuA [EC:2.3.1.-]	K04766	acuA
GFFKB6E9_03303	GFFKB5D5_01942	GFFK1H10_00147	GFFKB2E7_00147	GFFK1A11_01085		acetoin utilization protein AcuC	K04768	acuC
GFFKB6E9_02774	GFFKB5D5_03326	GFFK1H10_03411	GFFKB2E7_03666	GFFK1A11_03822		sigma-54 dependent transcriptional regulator, acetoin dehydrogenase operon transcriptional activator AcoR	K21405	acoR
-	-	-	-	-		hydrogen cyanide synthase HcnC [EC:1.4.99.5]	K10816	hcnC
-	-	-	-	-		hydrogen cyanide synthase HcnA [EC:1.4.99.5]	K10814	hcnA
-	-	-	-	-		hydrogen cyanide synthase HcnB [EC:1.4.99.5]	K10815	hcnB
Genes related to motility and chemotaxis
Gene ID					Subsystem	Annotation	KO	Gene
6E9	5D5	1H10	2E7	1A11
GFFKB6E9_00677	GFFKB5D5_01345	GFFK1H10_01591	GFFKB2E7_01549	GFFK1A11_02949		two-component system, chemotaxis family, chemotaxis protein CheV	K03415	cheV
GFFKB6E9_00433	GFFKB5D5_01102	GFFK1H10_01348	GFFKB2E7_01307	GFFK1A11_03192		two-component system, chemotaxis family, sensor kinase CheA [EC:2.7.13.3]	K03407	cheA
-	-	-	-	-		two-component system, chemotaxis family, chemotaxis protein CheY	K03413	cheY
GFFKB6E9_01298	GFFKB5D5_02540	GFFK1H10_00880	GFFKB2E7_00835	GFFK1A11_00383		chemotaxis protein methyltransferase CheR [EC:2.1.1.80]	K00575	cheR
GFFKB6E9_00430	GFFKB5D5_01099	GFFK1H10_01345	GFFKB2E7_01304	GFFK1A11_03195		chemotaxis protein CheD [EC:3.5.1.44]	K03411	cheD
GFFKB6E9_00432	GFFKB5D5_01101	GFFK1H10_01347	GFFKB2E7_01306	GFFK1A11_03193		purine-binding chemotaxis protein CheW	K03408	cheW
-	-	-	-	-		two-component system, chemotaxis family, protein-glutamate methylesterase/glutaminase [EC:3.1.1.61, 3.5.1.44]	K03412	cheB
-	-	-	-	-		two-component system, chemotaxis family, CheB/CheR fusion protein [EC:2.1.1.80, 3.1.1.61]	K13924	cheBR
GFFKB6E9_02003	GFFKB5D5_00569	GFFK1H10_02762	GFFKB2E7_02565	GFFK1A11_01843		flagellar hook-associated protein 2	K02407	fliD
-	-	-	-	-		flagellin	K02406	fliC
-	-	-	-	-		flagellar hook-associated protein 3 FlgL	K02397	flgL
-	-	-	-	-		flagellar hook-associated protein 1 FlgK	K02396	flgK
-	-	-	-	-		flagellar hook protein FlgE	K02390	flgE
-	-	-	-	-		flagellar basal-body rod modification protein FlgD	K02389	flgD
-	-	-	-	-		flagellar basal-body rod protein FlgG	K02392	flgG
GFFKB6E9_00456	GFFKB5D5_01125	GFFK1H10_01371	GFFKB2E7_01330	GFFK1A11_03169		flagellar hook-basal body complex protein FliE	K02408	fliE
GFFKB6E9_00458	GFFKB5D5_01127	GFFK1H10_01373	GFFKB2E7_01332	GFFK1A11_03167		flagellar basal-body rod protein FlgB	K02387	flgB
GFFKB6E9_00457	GFFKB5D5_01126	GFFK1H10_01372	GFFKB2E7_01331	GFFK1A11_03168		flagellar basal-body rod protein FlgC	K02388	flgC
-	-	-	GFFKB2E7_01329	GFFK1A11_03170		flagellar M-ring protein FliF	K02409	fliF
GFFKB6E9_00445	GFFKB5D5_01114	GFFK1H10_01360	GFFKB2E7_01319	GFFK1A11_03180		flagellar motor switch protein FliM	K02416	fliM
GFFKB6E9_00454	GFFKB5D5_01123	GFFK1H10_01369	GFFKB2E7_01328	GFFK1A11_03171		flagellar motor switch protein FliG	K02410	fliG
-	-	-	-	-		flagellar motor switch protein FliN/FliY	K02417	fliNY, fliN
GFFKB6E9_00437	GFFKB5D5_01106	GFFK1H10_01352	GFFKB2E7_01311	GFFK1A11_03188		flagellar biosynthesis protein FlhA	K02400	flhA
-	-	-	-	-		flagellar biosynthetic protein FlhB	K02401	flhB
-	-	-	-	-		flagellar assembly protein FliH	K02411	fliH
-	-	-	-	-		flagellum-specific ATP synthase [EC:7.4.2.8]	K02412	fliI
-	-	-	-	-		flagellar protein FliO/FliZ	K02418	fliOZ, fliO
GFFKB6E9_00440	GFFKB5D5_01109	GFFK1H10_01355	GFFKB2E7_01314	GFFK1A11_03185		flagellar biosynthetic protein FliQ	K02420	fliQ
GFFKB6E9_00441	GFFKB5D5_01110	GFFK1H10_01356	GFFKB2E7_01315	GFFK1A11_03184		flagellar biosynthetic protein FliP	K02419	fliP
GFFKB6E9_00439	GFFKB5D5_01108	GFFK1H10_01354	GFFKB2E7_01313	GFFK1A11_03186		flagellar biosynthetic protein FliR	K02421	fliR
GFFKB6E9_00451	GFFKB5D5_01120	GFFK1H10_01366	GFFKB2E7_01325	GFFK1A11_03174		flagellar FliJ protein	K02413	fliJ
-	-	-	-	-		negative regulator of flagellin synthesis FlgM	K02398	flgM
GFFKB6E9_02002	GFFKB5D5_00570	GFFK1H10_02763	GFFKB2E7_02564	GFFK1A11_01844		flagellar protein FliS	K02422	fliS
GFFKB6E9_02006	GFFKB5D5_00566	GFFK1H10_02758	GFFKB2E7_02569	GFFK1A11_01839		flagellar assembly factor FliW	K13626	fliW
GFFKB6E9_01030	GFFKB5D5_01695	GFFK1H10_01987	GFFKB2E7_01948	GFFK1A11_02560		heam-based aerotactic trancducer	K06595	hemAT
-	-	-	-	-		RNA polymerase sigma factor for flagellar operon FliA	K02405	fliA
-	-	-	-	-		chemotaxis protein MotA	K02556	motA
GFFKB6E9_00713	GFFKB5D5_01383	GFFK1H10_00146	-	-		chemotaxis protein MotB	K02557	motB
GFFKB6E9_02066	GFFKB5D5_00506	GFFK1H10_02692	GFFKB2E7_02635	GFFK1A11_01775		ribose transport system substrate-binding protein	K10439	rbsB
-	-	-	-	-		flagellar FliL protein	K02415	fliL
-	-	-	-	-		flagellar protein FlbD	K02385	flbD
GFFKB6E9_00436	GFFKB5D5_01105	GFFK1H10_01351	GFFKB2E7_01310	GFFK1A11_03189		flagellar biosynthesis protein FlhF	K02404	flhF
-	-	-	-	-		L-cystine transport system substrate-binding protein	K02424	fliY, tcyA
-	-	-	-	-		flagellar biosynthesis protein FlhG	K04562	flhG, fleN
-	-	-	-	-		methyl-accepting chemotaxis protein	K03406	mcp
-	-	-	-	-		pilus assembly protein CpaF [EC:7.4.2.8]	K02283	cpaF, tadA
-	-	-	-	-		pilus assembly protein CpaB	K02279	cpaB, rcpC
GFFKB6E9_01030	GFFKB5D5_01695	GFFK1H10_01987	GFFKB2E7_01948	GFFK1A11_02560		heam-based aerotactic trancducer	K06595	hemAT
-	-	-	-	-		basic membrane protein A and related proteins	K07335	bmpA, bmpB, tmpC
Genes related to oxidative stress
Gene ID					Subsystem	Annotation	KO	Gene
6E9	5D5	1H10	2E7	1A11
-	-	-	-	-		superoxide dismutase, Cu-Zn family [EC:1.15.1.1]	K04565	SOD1
-	-	-	-	-		superoxide dismutase, Fe-Mn family [EC:1.15.1.1]	K04564	SOD2
-	-	-	-	-		catalase [EC:1.11.1.6]	K03781	katE, CAT, catB, srpA
-	-	-	-	-		Mn-containing catalase	K07217
GFFKB6E9_03223	GFFKB5D5_03763	GFFK1H10_00056	GFFKB2E7_00056	GFFK1A11_01176		starvation-inducible DNA-binding protein	K04047	dps
GFFKB6E9_03867	GFFKB5D5_03519	GFFK1H10_03215	GFFKB2E7_03867	GFFK1A11_04024		redox-sensing transcriptional repressor	K01926	rex
-	-	-	-	-		Fur family transcriptional regulator, ferric uptake regulator	K03711	fur, zur, furB
-	-	-	-	-		Fur family transcriptional regulator, zinc uptake regulator	K02076	zurR, zur
-	-	-	-	-		peroxiredoxin (alkyl hydroperoxide reductase subunit C) [EC:1.11.1.15]	K03386	PRDX2_4, ahpC
GFFKB6E9_03024	GFFKB5D5_00116	GFFK1H10_02276	GFFKB2E7_03063	GFFK1A11_01346		alkyl hydroperoxide reductase subunit F [EC:1.6.4.-]	K03387	ahpF
GFFKB6E9_02723	GFFKB5D5_03373	GFFK1H10_03471	GFFKB2E7_03608	GFFK1A11_03763		Fur family transcriptional regulator, peroxide stress response regulator	K09825	perR
-	-	-	-	-		lipoyl-dependent peroxidase	K04063	osmC, ohr
-	-	-	-	-		lactoylglutathione lyase [EC:4.4.1.5]	K01759	GLO1, gloA
-	-	-	-	-		hydroxyacylglutathione hydrolase [EC:3.1.2.6]	K01069	gloB, gloC, HAGH
-	-	-	-	-		arsenate reductase (glutaredoxin) [EC:1.20.4.1]	K00537	arsC1, arsC
-	-	-	-	-		ArsR family transcriptional regulator, arsenate/arsenite/antimoniteresponsive transcriptional repressor	K03892	arsR
-	-	-	-	-		ArsR family transcriptional regulator, lead/cadmium/zinc/bismuthresponsive transcriptional repressor	K21903	cadC, smtB
-	-	-	-	-		cobalt-zinc-cadmium efflux system protein	K16264	czcD, zitB
-	-	-	-	-		arsenate reductase (thioredoxin) [EC:1.20.4.4]	K03741	arsC2, arsC
-	-	-	-	-		ribonucleoside-diphosphate reductase alpha chain [EC:1.17.4.1]	K00525	E1.17.4.1A, nrdA, nrdE
-	-	-	-	-		sulfate/thiosulfate transport system ATP-binding protein [EC:7.3.2.3]	K02045	cysA
GFFKB6E9_01273	GFFKB5D5_02970	GFFK1H10_00904	GFFKB2E7_00859	GFFK1A11_00359		methylglyoxal synthase [EC:4.2.3.3]	K01734	mgsA
-	-	-	-	-		P-type Cu+ transporter [EC:7.2.2.8]	K17686	copA, ctpA, ATP7
-	-	-	-	-		copper resistance protein C	K07156	copC, pcoC
-	-	-	-	-		copper resistance protein D	K07245	pcoD
GFFKB6E9_02507	GFFKB5D5_02740	GFFK1H10_03677	GFFKB2E7_03369	GFFK1A11_03523		copper transport protein	K14166	ycnJ
GFFKB6E9_01124	GFFKB5D5_01789	GFFK1H10_02083	GFFKB2E7_02042	GFFK1A11_02467		Rrf2 family transcriptional regulator, nitric oxide-sensitive transcriptional repressor	K13771	nsrR
-	-	-	-	-		glutathione peroxidase [EC:1.11.1.9]	K00432	gpx
